# Supplementary material for: Effects of Different Forms of Sensorimotor Training on Postural Control and Functional Status in Patients with Chronic Low Back Pain
Source: J Pers Med. 2023 Apr 5;13(4):634. doi: 10.3390/jpm13040634 (PMC10145057; doi:10.3390/jpm13040634)
Supplement: Supplementary file 1 [file jpm-13-00634-s001.zip]

Archive with 1 entries (1 files):
- jpm-2310426-supplementary.pdf
